# Supplementary material for: Adenine Nucleotide Translocase 1 Expression Modulates the Immune Response in Ischemic Hearts
Source: Cells. 2021 Aug 19;10(8):2130. doi: 10.3390/cells10082130 (PMC8393693; doi:10.3390/cells10082130)
Supplement: Supplementary file 1 [file cells-10-02130-s001.zip]

Archive with 2 entries (2 files):
- Figure S1.png
- Suppl. table S1.xlsx
