# Supplementary material for: Adenine Nucleotide Translocase 1 Expression Modulates the Immune Response in Ischemic Hearts
Source: Cells. 2021 Aug 19;10(8):2130. doi: 10.3390/cells10082130 (PMC8393693; doi:10.3390/cells10082130)
Supplement: Supplementary file 1 [file cells-10-02130-s001.zip › Suppl. table S1.xlsx]

## Sheet: Table 1
Gene symbol	Probe	Gene name	r-factor	adjusted p-value
TPI1	213011_s_at	triosephosphate isomerase 1	0.971767	7.41796e-10
ATP5MC3	207507_s_at	ATP synthase, H+ transporting, mitochondrial Fo complex subunit C3	0.96725	1.60457e-09
PARK7	200006_at	Parkinsonism associated deglycase	0.964992	1.91021e-09
ATP5H	210149_s_at	ATP synthase, H+ transporting, mitochondrial Fo complex subunit D	0.963862	1.91021e-09
ATP5F1B	201322_at	ATP synthase, H+ transporting, mitochondrial F1 complex, beta polypeptide	0.962733	1.91021e-09
USMG5	225413_at	up-regulated during skeletal muscle growth 5 homolog	0.962733	1.91021e-09
ATP5MPL	210532_s_at	ATP Synthase Subunit ATP5MPL, Mitochondrial	0.961604	1.92214e-09
CKM	204810_s_at	creatine kinase, M-type	0.961604	1.92214e-09
Cox4I1	202698_x_at	cytochrome c oxidase subunit 4I1	0.959345	2.99796e-09
ATP5F1A	213738_s_at	ATP synthase, H+ transporting, mitochondrial F1 complex, alpha subunit 1, cardiac muscle	0.957086	3.82466e-09
MYL3	205589_at	myosin light chain 3	0.957086	3.82466e-09
COX7C	201134_x_at	cytochrome c oxidase subunit 7C	0.955957	4.23088e-09
Uqcrfs1	208909_at	ubiquinol-cytochrome c reductase, Rieske iron-sulfur polypeptide 1	0.955957	4.23088e-09
MDH1	200978_at	malate dehydrogenase 1	0.953698	6.04699e-09
SLC25A3	200030_s_at	solute carrier family 25 member 3	0.952569	7.20803e-09
YBX1	208628_s_at	Y-box binding protein 1	0.95144	8.57311e-09
COX7B	202110_at	cytochrome c oxidase subunit 7B	0.949181	1.20426e-08
SKP1	200718_s_at	S-phase kinase associated protein 1	0.949181	1.20426e-08
NDUFB4	218226_s_at	NADH:ubiquinone oxidoreductase subunit B4	0.944664	2.51742e-08
TNS1	221748_s_at	tensin 1	0.944664	2.51742e-08
PTGDS	212187_x_at	prostaglandin D2 synthase	0.942405	3.55862e-08
SELENOW	1555851_s_at	selenoprotein W	0.941276	4.12167e-08
ALDOA	200966_x_at	aldolase, fructose-bisphosphate A	0.940147	4.76443e-08
Uqcrq	201568_at	ubiquinol-cytochrome c reductase complex III subunit VII	0.939018	5.49664e-08
ATP5F1C	213366_x_at	ATP synthase, H+ transporting, mitochondrial F1 complex, gamma polypeptide 1	0.937888	6.32902e-08
Cox7a1	204570_at	cytochrome c oxidase subunit 7A1	0.932242	1.37364e-07
CASQ2	207317_s_at	calsequestrin 2	0.931112	1.50879e-07
NDUFB1	206790_s_at	NADH:ubiquinone oxidoreductase subunit B1	0.931112	1.50879e-07
NDUFA1	202298_at	NADH:ubiquinone oxidoreductase subunit A1	0.929983	1.71156e-07
TPM1	206117_at	tropomyosin 1	0.928854	1.93842e-07
HADHB	201007_at	hydroxyacyl-CoA dehydrogenase/3-ketoacyl-CoA thiolase/enoyl-CoA hydratase	0.925466	2.78922e-07
ATP2A2	212361_s_at	ATPase sarcoplasmic/endoplasmic reticulum Ca2+ transporting 2	0.924337	2.97823e-07
B2M	201891_s_at	beta-2-microglobulin	0.924337	2.97823e-07
NDUFB9	222992_s_at	NADH:ubiquinone oxidoreductase subunit B9	0.924337	2.97823e-07
Cox5b	213735_s_at	cytochrome c oxidase subunit 5B	0.923207	3.35143e-07
NDUFB2	218200_s_at	NADH:ubiquinone oxidoreductase subunit B2	0.922078	3.7656e-07
CKMT2	205295_at	creatine kinase, mitochondrial 2	0.917561	5.43066e-07
CYCS	208905_at	cytochrome c, somatic	0.917561	5.43066e-07
GAPDH	212581_x_at	glyceraldehyde-3-phosphate dehydrogenase	0.917561	5.43066e-07
Uqcr10	218190_s_at	ubiquinol-cytochrome c reductase, complex III subunit X	0.917561	5.43066e-07
TUFM	201113_at	Tu translation elongation factor, mitochondrial	0.916431	5.9496e-07
Uqcrb	205849_s_at	ubiquinol-cytochrome c reductase binding protein	0.916431	5.9496e-07
PLN	204940_at	phospholamban	0.915302	6.64156e-07
LDHB	213564_x_at	lactate dehydrogenase B	0.913043	8.24158e-07
PRDX2	211658_at	peroxiredoxin 2	0.913043	8.24158e-07
COX6C	201754_at	cytochrome c oxidase subunit 6C	0.911914	9.16214e-07
COX2	1553570_x_at	cytochrome c oxidase subunit II	0.909656	1.08966e-06
TNNC1	209904_at	troponin C1, slow skeletal and cardiac type	0.909656	1.08966e-06
UQCRC1	201903_at	ubiquinol-cytochrome c reductase core protein I	0.909656	1.08966e-06
ATP5J	202325_s_at	ATP synthase, H+ transporting, mitochondrial Fo complex subunit F6	0.908526	1.18762e-06
ND4	224373_s_at	NADH dehydrogenase, subunit 4	0.908526	1.18762e-06
NDUFAB1	202077_at	NADH:ubiquinone oxidoreductase subunit AB1	0.907397	1.31467e-06
DSTN	201022_s_at	destrin, actin depolymerizing factor	0.906268	1.45352e-06
ATP5F1	211755_s_at	ATP synthase, H+ transporting, mitochondrial Fo complex subunit B1	0.905138	1.53324e-06
CHCHD10	224932_at	coiled-coil-helix-coiled-coil-helix domain containing 10	0.905138	1.53324e-06
ND2	1553551_s_at	MTND2	0.904009	1.66779e-06
RPS11	200031_s_at	ribosomal protein S11	0.904009	1.66779e-06
NDUFA4	217773_s_at	NDUFA4, mitochondrial complex associated	0.90175	1.99745e-06
TPT1	216520_s_at	tumor protein, translationally-controlled 1	0.90175	1.99745e-06
MYL2	209742_s_at	myosin light chain 2	0.900621	2.11123e-06
UBB	200633_at	ubiquitin B	0.899492	2.32187e-06
GHITM	209249_s_at	growth hormone inducible transmembrane protein	0.898363	2.51843e-06
PINK1	209018_s_at	PTEN induced putative kinase 1	0.898363	2.51843e-06
ACTC1	205132_at	actin, alpha, cardiac muscle 1	0.897233	2.76414e-06
RPL21P28	200012_x_at	ribosomal protein L21 pseudogene 28	0.896104	3.03062e-06
Cox5a	203663_s_at	cytochrome c oxidase subunit 5A	0.894975	3.31936e-06
GNAS	200981_x_at	GNAS complex locus	0.893845	3.58871e-06
NDUFA12	223244_s_at	NADH:ubiquinone oxidoreductase subunit A12	0.892716	3.87771e-06
OAZ1	200077_s_at	ornithine decarboxylase antizyme 1	0.890457	4.57047e-06
TNNI3	205742_at	troponin I3, cardiac type	0.888199	5.37017e-06
UQCRHL	202233_s_at	ubiquinol-cytochrome c reductase hinge protein like	0.888199	5.37017e-06
DHPS	211558_s_at	deoxyhypusine synthase	0.887069	5.78349e-06
SH3KBP1	1553588_at	SH3 domain containing kinase binding protein 1	0.887069	5.78349e-06
RPS13	200018_at	ribosomal protein S13	0.88594	6.09815e-06
RPS16	226131_s_at	ribosomal protein S16	0.88594	6.09815e-06
SNORD54	214003_x_at	small nucleolar RNA, C/D box 54	0.88594	6.09815e-06
RPL23A	203012_x_at	ribosomal protein L23a	0.884811	6.49804e-06
PTPRO	211600_at	protein tyrosine phosphatase, receptor type O	0.882552	7.66264e-06
RPL38	202029_x_at	ribosomal protein L38	0.881423	8.31057e-06
Uqcrc2	212600_s_at	ubiquinol-cytochrome c reductase core protein II	0.879164	9.8445e-06
HUWE1	207783_x_at	HECT, UBA and WWE domain containing 1, E3 ubiquitin protein ligase	0.876906	1.11992e-05
NDUFC2-KCTD14	218101_s_at	NDUFC2-KCTD14 readthrough	0.876906	1.11992e-05
RPL41	201492_s_at	ribosomal protein L41	0.876906	1.11992e-05
RPS27	200741_s_at	ribosomal protein S27	0.876906	1.11992e-05
SMPX	219772_s_at	small muscle protein, X-linked	0.876906	1.11992e-05
COX1	1553538_s_at	cytochrome c oxidase subunit I	0.874647	1.27237e-05
EEF2	204102_s_at	eukaryotic translation elongation factor 2	0.874647	1.27237e-05
PGK1	200738_s_at	phosphoglycerate kinase 1	0.874647	1.27237e-05
RPS3A	212391_x_at	ribosomal protein S3A	0.874647	1.27237e-05
ATP5O	200818_at	ATP synthase, H+ transporting, mitochondrial F1 complex, O subunit	0.873518	1.37304e-05
NDUFS5	201757_at	NADH:ubiquinone oxidoreductase subunit S5	0.872388	1.48061e-05
ASAH1	213702_x_at	N-acylsphingosine amidohydrolase 1	0.871259	1.58206e-05
UQCR11	202090_s_at	ubiquinol-cytochrome c reductase, complex III subunit XI	0.871259	1.58206e-05
EIF3L	217719_at	eukaryotic translation initiation factor 3 subunit L	0.87013	1.70371e-05
PRKAR1A	200605_s_at	protein kinase cAMP-dependent type I regulatory subunit alpha	0.869001	1.81843e-05
RPS14	208645_s_at	ribosomal protein S14	0.869001	1.81843e-05
FHL1	201540_at	four and a half LIM domains 1	0.866742	2.0686e-05
GRHPR	216308_x_at	glyoxylate and hydroxypyruvate reductase	0.866742	2.0686e-05
PGM1	201968_s_at	phosphoglucomutase 1	0.865613	2.22211e-05
COLCA1	238701_x_at	colorectal cancer associated 1	0.864483	2.34878e-05
TTN	208195_at	titin	0.864483	2.34878e-05
CRYAB	209283_at	crystallin alpha B	0.863354	2.48226e-05
DES	202222_s_at	desmin	0.863354	2.48226e-05
SNORD42A	208834_x_at	small nucleolar RNA, C/D box 42A	0.863354	2.48226e-05
MGST3	201403_s_at	microsomal glutathione S-transferase 3	0.858837	3.27115e-05
PNRC1	209034_at	proline rich nuclear receptor coactivator 1	0.858837	3.27115e-05
RPS24	200061_s_at	ribosomal protein S24	0.858837	3.27115e-05
MYH6	204737_s_at	myosin heavy chain 6	0.857708	3.47438e-05
MINOS1	224867_at	mitochondrial inner membrane organizing system 1	0.856578	3.71502e-05
UBC	211296_x_at	ubiquitin C	0.855449	3.97006e-05
RPS28	208904_s_at	ribosomal protein S28	0.85432	4.21057e-05
AK1	202587_s_at	adenylate kinase 1	0.85319	4.37334e-05
EIF1	211956_s_at	eukaryotic translation initiation factor 1	0.85319	4.37334e-05
MB	204179_at	myoglobin	0.85319	4.37334e-05
RPLP1	200763_s_at	ribosomal protein lateral stalk subunit P1	0.85319	4.37334e-05
ATP6	1553567_s_at	ATP synthase F0 subunit 6	0.852061	4.6358e-05
MYOZ2	207148_x_at	myozenin 2	0.852061	4.6358e-05
EIF3H	201592_at	eukaryotic translation initiation factor 3 subunit H	0.849802	5.27102e-05
CALM1	207243_s_at	calmodulin 1	0.848673	5.57964e-05
EEF1A1	213614_x_at	eukaryotic translation elongation factor 1 alpha 1	0.848673	5.57964e-05
ANXA2	201077_s_at	annexin A2	0.847544	5.8293e-05
Cox6b1	201441_at	cytochrome c oxidase subunit 6B1	0.847544	5.8293e-05
EIF3K	210501_x_at	eukaryotic translation initiation factor 3 subunit K	0.847544	5.8293e-05
RPL37A	201429_s_at	ribosomal protein L37a	0.846414	6.16681e-05
RPL39	208695_s_at	ribosomal protein L39	0.846414	6.16681e-05
MRPS15	221437_s_at	mitochondrial ribosomal protein S15	0.844156	7.02206e-05
RPL31	200963_x_at	ribosomal protein L31	0.841897	7.93041e-05
MORF4L1	224561_s_at	mortality factor 4 like 1	0.839639	8.93927e-05
HIGD1A	217845_x_at	HIG1 hypoxia inducible domain family member 1A	0.83738	9.998e-05
TNNT2	215389_s_at	troponin T2, cardiac type	0.83738	9.998e-05
WNK1	211992_at	WNK lysine deficient protein kinase 1	0.835121	0.000112297
DUSP3	201536_at	dual specificity phosphatase 3	0.832863	0.000124464
HIPK3	226297_at	homeodomain interacting protein kinase 3	0.832863	0.000124464
NICE3	1555226_s_at	chromosome 1 open reading frame 43	0.831733	0.000130228
PALLD	200897_s_at	palladin, cytoskeletal associated protein	0.831733	0.000130228
POLR2L	211730_s_at	RNA polymerase II subunit L	0.831733	0.000130228
RPS15	200819_s_at	ribosomal protein S15	0.830604	0.000137768
NDRG4	209159_s_at	NDRG family member 4	0.829475	0.000144875
ITGB1	211945_s_at	integrin subunit beta 1	0.828346	0.000152299
PLPP3	212226_s_at	phospholipid phosphatase 3	0.827216	0.000159189
RPL27A	203034_s_at	ribosomal protein L27a	0.827216	0.000159189
SNHG16	224601_at	small nucleolar RNA host gene 16	0.827216	0.000159189
MYH7	216265_x_at	myosin heavy chain 7	0.822699	0.000197717
RC3H2	220202_s_at	ring finger and CCCH-type domains 2	0.819311	0.000231685
HSPB7	218934_s_at	heat shock protein family B	0.817053	0.000257042
NCOA4	210774_s_at	nuclear receptor coactivator 4	0.817053	0.000257042
GPX3	201348_at	glutathione peroxidase 3	0.815923	0.00026785
RPL27	200025_s_at	ribosomal protein L27	0.815923	0.00026785
GABARAP	200645_at	GABA type A receptor-associated protein	0.813665	0.000290719
HDGF	200896_x_at	hepatoma-derived growth factor	0.813665	0.000290719
IDH2	210046_s_at	isocitrate dehydrogenase	0.813665	0.000290719
SF3B1	201070_x_at	splicing factor 3b subunit 1	0.812535	0.000304285
COPS8	202142_at	COP9 signalosome subunit 8	0.811406	0.000319943
FIZ1	226967_at	FLT3 interacting zinc finger 1	0.810277	0.000333075
HSD17B10	202282_at	hydroxysteroid 17-beta dehydrogenase 10	0.810277	0.000333075
CMYA5	233520_s_at	cardiomyopathy associated 5	0.809147	0.000348337
H3F3A	200080_s_at	H3 histone family member 3A	0.808018	0.000362501
RPL37	200092_s_at	ribosomal protein L37	0.808018	0.000362501
SNRPN	201522_x_at	small nuclear ribonucleoprotein polypeptide N	0.806889	0.000377183
TMEM147	202475_at	transmembrane protein 147	0.806889	0.000377183
PAM	212958_x_at	peptidylglycine alpha-amidating monooxygenase	0.80463	0.000411861
RPS18	201049_s_at	ribosomal protein S18	0.80463	0.000411861
RPL13A	210646_x_at	ribosomal protein L13a	0.803501	0.000430213
UFC1	217797_at	ubiquitin-fold modifier conjugating enzyme 1	0.803501	0.000430213
FAM222B	222641_s_at	family with sequence similarity 222 member B	0.801242	0.000471128
OPHN1	206323_x_at	oligophrenin 1	0.800113	0.000489586
RPS4X	213347_x_at	ribosomal protein S4, X-linked	0.800113	0.000489586
PSMD2	200830_at	proteasome 26S subunit, non-ATPase 2	0.798984	0.000504342
RYR2	214044_at	ryanodine receptor 2	0.798984	0.000504342
ATP6V1E1	208678_at	ATPase H+ transporting V1 subunit E1	0.797854	0.000521798
POMP	217769_s_at	proteasome maturation protein	0.797854	0.000521798
SNX3	210648_x_at	sorting nexin 3	0.797854	0.000521798
NFS1	1554321_a_at	NFS1, cysteine desulfurase	0.796725	0.000542082
RPS10	200817_x_at	ribosomal protein S10	0.796725	0.000542082
RPL24	200013_at	ribosomal protein L24	0.794466	0.00058477
RPS17	212578_x_at	ribosomal protein S17	0.794466	0.00058477
rps23	200926_at	ribosomal protein S23	0.794466	0.00058477
ATP1B1	201242_s_at	ATPase Na+/K+ transporting subunit beta 1	0.793337	0.000607215
TXNIP	201010_s_at	thioredoxin interacting protein	0.793337	0.000607215
HMGB1	200680_x_at	high mobility group box 1	0.792208	0.000632925
SNORA70	200725_x_at	small nucleolar RNA, H/ACA box 70	0.792208	0.000632925
BAG6	210208_x_at	BCL2 associated athanogene 6	0.789949	0.000671436
CCNI	208656_s_at	cyclin I	0.789949	0.000671436
OGDH	201282_at	oxoglutarate dehydrogenase	0.789949	0.000671436
PSMC3	201267_s_at	proteasome 26S subunit, ATPase 3	0.789949	0.000671436
SUB1	212857_x_at	SUB1 homolog, transcriptional regulator	0.789949	0.000671436
TMA7	221791_s_at	translation machinery associated 7 homolog	0.789949	0.000671436
ACADVL	200710_at	acyl-CoA dehydrogenase, very long chain	0.78882	0.000699501
RPL9	200032_s_at	ribosomal protein L9	0.78882	0.000699501
ABLIM1	200965_s_at	actin binding LIM protein 1	0.786561	0.000753053
PPP1CC	200726_at	protein phosphatase 1 catalytic subunit gamma	0.786561	0.000753053
STOML2	215416_s_at	stomatin like 2	0.786561	0.000753053
ACTN2	203861_s_at	actinin alpha 2	0.785432	0.000781162
MRPL51	223086_x_at	mitochondrial ribosomal protein L51	0.785432	0.000781162
RPL11	200010_at	ribosomal protein L11	0.785432	0.000781162
USP31	226035_at	ubiquitin specific peptidase 31	0.784303	0.00081019
VAPA	208780_x_at	VAMP associated protein A	0.784303	0.00081019
ATP6V0E1	201172_x_at	ATPase H+ transporting V0 subunit e1	0.783173	0.000840164
VDAC1	212038_s_at	voltage dependent anion channel 1	0.783173	0.000840164
ACTA1	203872_at	actin, alpha 1, skeletal muscle	0.782044	0.000868031
NDUFA6	202001_s_at	NADH:ubiquinone oxidoreductase subunit A6	0.782044	0.000868031
YBX3	201160_s_at	Y-box binding protein 3	0.782044	0.000868031
FTH1P5	211628_x_at	ferritin heavy chain 1 pseudogene 5	0.780915	0.000903052
LGALS3	208949_s_at	galectin 3	0.779785	0.000932779
NDUFB3	203371_s_at	NADH:ubiquinone oxidoreductase subunit B3	0.779785	0.000932779
CAPNS1	200001_at	calpain small subunit 1	0.778656	0.000960137
MDH2	209036_s_at	malate dehydrogenase 2	0.778656	0.000960137
CSDE1	219939_s_at	cold shock domain containing E1	0.777527	0.000988323
HSPA8	210338_s_at	heat shock protein family A	0.777527	0.000988323
ACTR1A	200720_s_at	ARP1 actin-related protein 1 homolog A, centractin alpha	0.775268	0.00106799
ATG4D	226871_s_at	autophagy related 4D cysteine peptidase	0.775268	0.00106799
NGRN	224281_s_at	neugrin, neurite outgrowth associated	0.775268	0.00106799
PDHA1	200980_s_at	pyruvate dehydrogenase	0.774139	0.00110985
TIMM44	203093_s_at	translocase of inner mitochondrial membrane 44	0.77188	0.00119781
ECSIT	218225_at	ECSIT signalling integrator	0.770751	0.00123603
SYNE2	242774_at	spectrin repeat containing nuclear envelope protein 2	0.770751	0.00123603
LARGE1	215543_s_at	LARGE xylosyl- and glucuronyltransferase 1	0.769622	0.00126341
PPTC7	225204_at	PTC7 protein phosphatase homolog	0.769622	0.00126341
RNASEK-C17orf49	224573_at	RNASEK-C17orf49 readthrough	0.769622	0.00126341
SORBS1	222513_s_at	sorbin and SH3 domain containing 1	0.769622	0.00126341
EIF4G2	200004_at	eukaryotic translation initiation factor 4 gamma 2	0.768492	0.0013077
NDUFV1	208714_at	NADH:ubiquinone oxidoreductase core subunit V1	0.768492	0.0013077
TUBA1B	212639_x_at	tubulin alpha 1b	0.768492	0.0013077
MXRA7	212509_s_at	matrix remodeling associated 7	0.767363	0.00134919
SOD1	200642_at	superoxide dismutase 1, soluble	0.767363	0.00134919
RPL7	200717_x_at	ribosomal protein L7	0.766234	0.0013961
TCAP	205766_at	titin-cap	0.766234	0.0013961
FAM199X	227133_at	family with sequence similarity 199, X-linked	0.763975	0.00149863
PSMA6	208805_at	proteasome subunit alpha 6	0.763975	0.00149863
RHOQ	212119_at	ras homolog family member Q	0.763975	0.00149863
WIPI2	204710_s_at	WD repeat domain, phosphoinositide interacting 2	0.762846	0.00154998
ERGIC3	216032_s_at	ERGIC and golgi 3	0.761717	0.00160285
SNORD36B	217740_x_at	small nucleolar RNA, C/D box 36B	0.761717	0.00160285
ATP5L	208746_x_at	ATP synthase, H+ transporting, mitochondrial Fo complex subunit G	0.760587	0.00164769
DCAF5	224703_at	DDB1 and CUL4 associated factor 5	0.760587	0.00164769
NEBL	203961_at	nebulette	0.759458	0.00170346
MRFAP1	226091_s_at	Morf4 family associated protein 1	0.758543	0.00175701
CD59	200983_x_at	CD59 molecule	0.758329	0.00176588
FAM168B	229946_at	family with sequence similarity 168 member B	0.75607	0.00189127
hectd1	224481_s_at	HECT domain E3 ubiquitin protein ligase 1	0.75607	0.00189127
RBPMS2	228802_at	RNA binding protein with multiple splicing 2	0.75607	0.00189127
BVES	223853_at	blood vessel epicardial substance	0.754941	0.00194861
GDE1	202593_s_at	glycerophosphodiester phosphodiesterase 1	0.754941	0.00194861
GLRX5	221932_s_at	glutaredoxin 5	0.754941	0.00194861
RPL30	200062_s_at	ribosomal protein L30	0.753811	0.0020186
LOC441155	205787_x_at	zinc finger CCCH-type domain-containing-like	0.752682	0.00207364
REXO2	218194_at	RNA exonuclease 2	0.752682	0.00207364
CDC5L	209057_x_at	cell division cycle 5 like	0.751553	0.00213011
RPL10A	229563_s_at	ribosomal protein L10a	0.751553	0.00213011
ZNF622	225152_at	zinc finger protein 622	0.751553	0.00213011
CFL1	200021_at	cofilin 1	0.750423	0.00219389
HLA-C	216526_x_at	major histocompatibility complex, class I, C	0.750423	0.00219389
RAB1B	220964_s_at	RAB1B, member RAS oncogene family	0.750423	0.00219389
URGCP-MRPS24	224948_at	URGCP-MRPS24 readthrough	0.749294	0.00225936
CSRP3	205553_s_at	cysteine and glycine rich protein 3	0.748165	0.00232656
RPL8	200936_at	ribosomal protein L8	0.748165	0.00232656
BANF1	210125_s_at	barrier to autointegration factor 1	0.747036	0.00240795
RAB18	224377_s_at	RAB18, member RAS oncogene family	0.747036	0.00240795
FABP3	205738_s_at	fatty acid binding protein 3	0.745906	0.00247263
ARPP19	221483_s_at	cAMP regulated phosphoprotein 19	0.743648	0.0026266
CLIC4	201559_s_at	chloride intracellular channel 4	0.743648	0.0026266
GRPEL1	212432_at	GrpE like 1, mitochondrial	0.743648	0.0026266
LAPTM4B	1554679_a_at	lysosomal protein transmembrane 4 beta	0.743648	0.0026266
LOC100996724	212392_s_at	phosphodiesterase 4D interacting protein-like	0.743648	0.0026266
SNORA64	203107_x_at	small nucleolar RNA, H/ACA box 64	0.743648	0.0026266
NEAT1	234989_at	nuclear paraspeckle assembly transcript 1	0.742518	0.00272362
CALCOCO2	210817_s_at	calcium binding and coiled-coil domain 2	0.741389	0.00278883
MFN2	216205_s_at	mitofusin 2	0.741389	0.00278883
PPP1R11	1566303_s_at	protein phosphatase 1 regulatory inhibitor subunit 11	0.741389	0.00278883
PRDX3	201619_at	peroxiredoxin 3	0.741389	0.00278883
CD99	201028_s_at	CD99 molecule	0.74026	0.00283498
COMMD7	224815_at	COMM domain containing 7	0.74026	0.00283498
PKM	201251_at	pyruvate kinase, muscle	0.74026	0.00283498
STRAP	200870_at	serine/threonine kinase receptor associated protein	0.74026	0.00283498
TIMM8B	218357_s_at	translocase of inner mitochondrial membrane 8 homolog B	0.74026	0.00283498
DSP	200606_at	desmoplakin	0.73913	0.00291023
ILK	201234_at	integrin linked kinase	0.73913	0.00291023
GSE1	212057_at	Gse1 coiled-coil protein	0.738001	0.00299439
MAPKAP1	217808_s_at	mitogen-activated protein kinase associated protein 1	0.736872	0.00308069
KPNA3	221503_s_at	karyopherin subunit alpha 3	0.735743	0.00313281
MYOM3	230284_at	myomesin 3	0.735743	0.00313281
PRDX5	1560587_s_at	peroxiredoxin 5	0.735743	0.00313281
PRDX6	200844_s_at	peroxiredoxin 6	0.735743	0.00313281
ZNF106	222407_s_at	zinc finger protein 106	0.735743	0.00313281
FUNDC2	223042_s_at	FUN14 domain containing 2	0.734613	0.0032082
PAFAH1B1	200813_s_at	platelet activating factor acetylhydrolase 1b regulatory subunit 1	0.734613	0.0032082
RPS29	201094_at	ribosomal protein S29	0.734613	0.0032082
COX8A	201119_s_at	cytochrome c oxidase subunit 8A	0.733484	0.00330757
REEP1	204364_s_at	receptor accessory protein 1	0.732355	0.00340195
RPS10-NUDT3	229803_s_at	RPS10-NUDT3 readthrough	0.732355	0.00340195
PSMD4	210460_s_at	proteasome 26S subunit, non-ATPase 4	0.731225	0.00348329
TUBB4B	213726_x_at	tubulin beta 4B class IVb	0.731225	0.00348329
ZYG11B	227918_s_at	zyg-11 family member B, cell cycle regulator	0.731225	0.00348329
ACO2	200793_s_at	aconitase 2	0.728967	0.00369931
PSAP	200866_s_at	prosaposin	0.728967	0.00369931
SEC14L1	202084_s_at	SEC14 like lipid binding 1	0.728967	0.00369931
HRC	207066_at	histidine rich calcium binding protein	0.727837	0.00378704
MTDH	1559822_s_at	metadherin	0.727837	0.00378704
RPS5	200024_at	ribosomal protein S5	0.727837	0.00378704
GUCD1	223039_at	guanylyl cyclase domain containing 1	0.726708	0.00389328
HLA-A	213932_x_at	major histocompatibility complex, class I, A	0.726708	0.00389328
PRKAR2A	213052_at	protein kinase cAMP-dependent type II regulatory subunit alpha	0.725579	0.00398531
FAM127A	201828_x_at	family with sequence similarity 127 member A	0.724449	0.00409642
GPI	208308_s_at	glucose-6-phosphate isomerase	0.724449	0.00409642
DRG1	202810_at	developmentally regulated GTP binding protein 1	0.72332	0.00418432
NDUFA11	228690_s_at	NADH:ubiquinone oxidoreductase subunit A11	0.72332	0.00418432
RPL35A	213687_s_at	ribosomal protein L35a	0.72332	0.00418432
USF3	242508_at	upstream transcription factor family member 3	0.72332	0.00418432
CHD4	201182_s_at	chromodomain helicase DNA binding protein 4	0.722191	0.00430032
FTH1	200748_s_at	ferritin heavy chain 1	0.722191	0.00430032
STUB1	227625_s_at	STIP1 homology and U-box containing protein 1	0.722191	0.00430032
GOT1	208813_at	glutamic-oxaloacetic transaminase 1	0.721062	0.00442802
AHCY	200903_s_at	adenosylhomocysteinase	0.718803	0.00467442
EMC4	223857_x_at	ER membrane protein complex subunit 4	0.717674	0.00478312
RPL32	200674_s_at	ribosomal protein L32	0.717674	0.00478312
SLC41A1	225570_at	solute carrier family 41 member 1	0.717674	0.00478312
SNORD68	212734_x_at	small nucleolar RNA, C/D box 68	0.717674	0.00478312
WHSC1L1	222544_s_at	Wolf-Hirschhorn syndrome candidate 1-like 1	0.715415	0.00503679
KARS	200079_s_at	lysyl-tRNA synthetase	0.714286	0.00514336
YY1	201901_s_at	YY1 transcription factor	0.714286	0.00514336
HNRNPK	200775_s_at	heterogeneous nuclear ribonucleoprotein K	0.713156	0.00523262
HSP90AB1	200064_at	heat shock protein 90 alpha family class B member 1	0.713156	0.00523262
PSMD1	201198_s_at	proteasome 26S subunit, non-ATPase 1	0.713156	0.00523262
VDAC2	211662_s_at	voltage dependent anion channel 2	0.713156	0.00523262
MICAL2	206275_s_at	microtubule associated monooxygenase, calponin and LIM domain containing 2	0.712027	0.00535367
SNORA29	222011_s_at	small nucleolar RNA, H/ACA box 29	0.712027	0.00535367
PPIF	201489_at	peptidylprolyl isomerase F	0.710898	0.00549748
MRPS2	218001_at	mitochondrial ribosomal protein S2	0.710534	0.00554748
ALDH6A1	204290_s_at	aldehyde dehydrogenase 6 family member A1	0.709768	0.00556337
BCL2L13	224035_s_at	BCL2 like 13	0.709768	0.00556337
CHCHD2	217720_at	coiled-coil-helix-coiled-coil-helix domain containing 2	0.709768	0.00556337
DYNLRB1	217918_at	dynein light chain roadblock-type 1	0.709768	0.00556337
RPL15	221476_s_at	ribosomal protein L15	0.709768	0.00556337
sumo3	200740_s_at	small ubiquitin-like modifier 3	0.709768	0.00556337
RPLP0	211972_x_at	ribosomal protein lateral stalk subunit P0	0.708639	0.0056517
SGCD	228602_at	sarcoglycan delta	0.708639	0.0056517
LBH	221011_s_at	limb bud and heart development	0.70751	0.0058028
PSMD6	202753_at	proteasome 26S subunit, non-ATPase 6	0.70751	0.0058028
SYNM	212730_at	synemin	0.70751	0.0058028
TADA2B	236248_x_at	transcriptional adaptor 2B	0.706381	0.00596771
CLINT1	201768_s_at	clathrin interactor 1	0.705251	0.00609424
DANCR	224870_at	differentiation antagonizing non-protein coding RNA	0.705251	0.00609424
POLDIP3	212100_s_at	DNA polymerase delta interacting protein 3	0.705251	0.00609424
EEF1A2	204540_at	eukaryotic translation elongation factor 1 alpha 2	0.702993	0.0063984
NME7	227556_at	NME/NM23 family member 7	0.702993	0.0063984
AKTIP	223894_s_at	AKT interacting protein	0.700734	0.00672692
MCM3AP	215581_s_at	minichromosome maintenance complex component 3 associated protein	0.700734	0.00672692
PDP1	218273_s_at	pyruvate dehyrogenase phosphatase catalytic subunit 1	0.700734	0.00672692
TOX4	217448_s_at	TOX high mobility group box family member 4	0.700734	0.00672692
UBE2N	201523_x_at	ubiquitin conjugating enzyme E2 N	0.700734	0.00672692
DLD	230426_at	dihydrolipoamide dehydrogenase	0.699605	0.00689083
COX6A2	206353_at	cytochrome c oxidase subunit 6A2	0.698475	0.00703509
PPP4R3B	224474_x_at	protein phosphatase 4 regulatory subunit 3B	0.698475	0.00703509
VDAC3	208845_at	voltage dependent anion channel 3	0.698475	0.00703509
CAB39	224311_s_at	calcium binding protein 39	0.697346	0.00720561
SLC16A1	1557918_s_at	solute carrier family 16 member 1	0.697346	0.00720561
LDHA	200650_s_at	lactate dehydrogenase A	0.696217	0.0073797
TFAM	203176_s_at	transcription factor A, mitochondrial	0.696217	0.0073797
ALPL	215783_s_at	alkaline phosphatase, liver/bone/kidney	0.695088	0.00753335
CRLS1	241741_at	cardiolipin synthase 1	0.695088	0.00753335
FHL2	202949_s_at	four and a half LIM domains 2	0.695088	0.00753335
PSMD13	201232_s_at	proteasome 26S subunit, non-ATPase 13	0.695088	0.00753335
RNF41	201962_s_at	ring finger protein 41	0.695088	0.00753335
POPDC2	219647_at	popeye domain containing 2	0.693958	0.00769008
COPA	214336_s_at	coatomer protein complex subunit alpha	0.692829	0.00782555
KIAA0907	230028_at	KIAA0907	0.692829	0.00782555
KIAA1033	212794_s_at	KIAA1033	0.692829	0.00782555
PNN	210183_x_at	pinin, desmosome associated protein	0.692829	0.00782555
RAC1	208640_at	ras-related C3 botulinum toxin substrate 1	0.692829	0.00782555
SERINC3	211769_x_at	serine incorporator 3	0.692829	0.00782555
EMC3	217882_at	ER membrane protein complex subunit 3	0.6917	0.00800062
NPM1	200063_s_at	nucleophosmin	0.6917	0.00800062
SLC6A8	202219_at	solute carrier family 6 member 8	0.6917	0.00800062
TMEM126A	223334_at	transmembrane protein 126A	0.6917	0.00800062
AK4	230630_at	adenylate kinase 4	0.69057	0.00819168
ARL2BP	202092_s_at	ADP ribosylation factor like GTPase 2 binding protein	0.69057	0.00819168
SLC16A7	210807_s_at	solute carrier family 16 member 7	0.69057	0.00819168
ZFP91	224636_at	ZFP91 zinc finger protein	0.69057	0.00819168
ADI1	222400_s_at	acireductone dioxygenase 1	0.689441	0.00832359
EIF3G	208887_at	eukaryotic translation initiation factor 3 subunit G	0.689441	0.00832359
ZDHHC3	218077_s_at	zinc finger DHHC-type containing 3	0.689441	0.00832359
COX7A2	201597_at	cytochrome c oxidase subunit 7A2	0.688312	0.00852151
SNAP29	239084_at	synaptosome associated protein 29	0.688312	0.00852151
AGO3	219426_at	argonaute 3, RISC catalytic component	0.687182	0.00867207
CANX	200068_s_at	calnexin	0.687182	0.00867207
CKAP4	200998_s_at	cytoskeleton associated protein 4	0.687182	0.00867207
MAEA	207922_s_at	macrophage erythroblast attacher	0.687182	0.00867207
NPTN	202228_s_at	neuroplastin	0.687182	0.00867207
SDHB	202675_at	succinate dehydrogenase complex iron sulfur subunit B	0.687182	0.00867207
SMAP	225811_at	Small Acidic Protein	0.684924	0.00908662
IDH3A	202069_s_at	isocitrate dehydrogenase 3	0.684924	0.00908662
SNORD16	211710_x_at	small nucleolar RNA, C/D box 16	0.684924	0.00908662
UBE2D3	200668_s_at	ubiquitin conjugating enzyme E2 D3	0.684924	0.00908662
ABLIM3	205730_s_at	actin binding LIM protein family member 3	0.683794	0.00927345
MTCH1	221619_s_at	mitochondrial carrier 1	0.683794	0.00927345
PPP1R3F	229365_at	protein phosphatase 1 regulatory subunit 3F	0.683794	0.00927345
PTDSS1	201433_s_at	phosphatidylserine synthase 1	0.683794	0.00927345
GIMAP1-GIMAP5	218805_at	GIMAP1-GIMAP5 readthrough	0.682665	0.00949084
DLAT	211150_s_at	dihydrolipoamide S-acetyltransferase	0.681536	0.00965785
RACK1	200651_at	receptor for activated C kinase 1	0.681536	0.00965785
TUBA3D	216323_x_at	tubulin alpha 3d	0.681536	0.00965785
TOMM6	218233_s_at	translocase of outer mitochondrial membrane 6	0.680407	0.00992473
SAP18	208742_s_at	Sin3A associated protein 18	0.679277	0.0101693
MAP3K12	205448_s_at	mitogen-activated protein kinase kinase kinase 12	0.678148	0.0103613
TINAGL1	219058_x_at	tubulointerstitial nephritis antigen like 1	0.678148	0.0103613
EIF5A	201122_x_at	eukaryotic translation initiation factor 5A	0.677019	0.0105282
ITM2B	217732_s_at	integral membrane protein 2B	0.677019	0.0105282
MLX	217910_x_at	MLX, MAX dimerization protein	0.677019	0.0105282
UGP2	205480_s_at	UDP-glucose pyrophosphorylase 2	0.677019	0.0105282
FAF1	224217_s_at	Fas associated factor 1	0.675889	0.0108146
SAR1B	226742_at	secretion associated Ras related GTPase 1B	0.67476	0.0110626
COG3	1554339_a_at	component of oligomeric golgi complex 3	0.673631	0.0113003
CYB5R1	202263_at	cytochrome b5 reductase 1	0.673631	0.0113003
LMAN1	224629_at	lectin, mannose binding 1	0.673631	0.0113003
RAP2A	221830_at	RAP2A, member of RAS oncogene family	0.672501	0.0114965
SNORA21	200888_s_at	small nucleolar RNA, H/ACA box 21	0.672501	0.0114965
WWP1	212638_s_at	WW domain containing E3 ubiquitin protein ligase 1	0.672501	0.0114965
LOC102724985	212053_at	pyridoxal-dependent decarboxylase domain-containing protein 1	0.671372	0.0117271
PSME4	212220_at	proteasome activator subunit 4	0.671372	0.0117271
UBA52	221700_s_at	ubiquitin A-52 residue ribosomal protein fusion product 1	0.671372	0.0117271
SUCLG1	217874_at	succinate-CoA ligase alpha subunit	0.670243	0.0119619
BTBD7	224943_at	BTB domain containing 7	0.669113	0.0121384
DBI	211070_x_at	diazepam binding inhibitor, acyl-CoA binding protein	0.669113	0.0121384
GPD1L	212510_at	glycerol-3-phosphate dehydrogenase 1-like	0.669113	0.0121384
PPP2R1A	200695_at	protein phosphatase 2 scaffold subunit Aalpha	0.669113	0.0121384
ADD1	214726_x_at	adducin 1	0.667984	0.0123341
CLIC5	219866_at	chloride intracellular channel 5	0.667984	0.0123341
DNAJB12	202867_s_at	DnaJ heat shock protein family	0.667984	0.0123341
USF2	215737_x_at	upstream transcription factor 2, c-fos interacting	0.667984	0.0123341
ZMPSTE24	202939_at	zinc metallopeptidase STE24	0.667984	0.0123341
GNB1	200745_s_at	G protein subunit beta 1	0.666855	0.0125648
HAX1	201145_at	HCLS1 associated protein X-1	0.666855	0.0125648
RPL22	221775_x_at	ribosomal protein L22	0.666855	0.0125648
XRCC6	200792_at	X-ray repair cross complementing 6	0.666855	0.0125648
SLC25A36	237741_at	solute carrier family 25 member 36	0.666478	0.012669
HSPB1	201841_s_at	heat shock protein family B	0.665726	0.0127365
MRPL41	227186_s_at	mitochondrial ribosomal protein L41	0.665726	0.0127365
MYBPC3	208040_s_at	myosin binding protein C, cardiac	0.665726	0.0127365
SMYD1	228406_at	SET and MYND domain containing 1	0.665726	0.0127365
UBFD1	205687_at	ubiquitin family domain containing 1	0.665726	0.0127365
ARIH1	201879_at	ariadne RBR E3 ubiquitin protein ligase 1	0.664596	0.0129591
RHOB	212099_at	ras homolog family member B	0.664596	0.0129591
RAD1	210216_x_at	RAD1 checkpoint DNA exonuclease	0.663467	0.0132495
GABARAPL2	209046_s_at	GABA type A receptor associated protein like 2	0.662338	0.0135291
CDC42	226400_at	cell division cycle 42	0.661208	0.0138138
HNRNPA1	200016_x_at	heterogeneous nuclear ribonucleoprotein A1	0.661208	0.0138138
APLP2	208702_x_at	amyloid beta precursor like protein 2	0.660079	0.0140369
HSPB8	221667_s_at	heat shock protein family B	0.660079	0.0140369
NUDC	201173_x_at	nuclear distribution C, dynein complex regulator	0.660079	0.0140369
RPL19	200029_at	ribosomal protein L19	0.660079	0.0140369
TEAD1	214600_at	TEA domain transcription factor 1	0.660079	0.0140369
POMGNT1	233638_s_at	protein O-linked mannose N-acetylglucosaminyltransferase 1	0.65895	0.014264
rps15a	200781_s_at	ribosomal protein S15a	0.65895	0.014264
EIF4H	206621_s_at	eukaryotic translation initiation factor 4H	0.65782	0.0144618
SPARCL1	200795_at	SPARC like 1	0.65782	0.0144618
TAF15	227891_s_at	TATA-box binding protein associated factor 15	0.65782	0.0144618
TOMM70	201519_at	translocase of outer mitochondrial membrane 70	0.65782	0.0144618
UBE2L3	200684_s_at	ubiquitin conjugating enzyme E2 L3	0.65782	0.0144618
BTBD1	217945_at	BTB domain containing 1	0.656691	0.0147136
BTF3	208517_x_at	basic transcription factor 3	0.656691	0.0147136
MAPKAPK3	202787_s_at	mitogen-activated protein kinase-activated protein kinase 3	0.656691	0.0147136
RSBN1	222791_at	round spermatid basic protein 1	0.656691	0.0147136
DNAJC16	212908_at	DnaJ heat shock protein family	0.655562	0.014936
KTN1	200915_x_at	kinectin 1	0.655562	0.014936
MRPL37	222993_at	mitochondrial ribosomal protein L37	0.655562	0.014936
MYH14	226988_s_at	myosin heavy chain 14	0.655562	0.014936
PUF60	209899_s_at	poly	0.655562	0.014936
TROVE2	210438_x_at	TROVE domain family member 2	0.655562	0.014936
CEPT1	236327_at	choline/ethanolamine phosphotransferase 1	0.654433	0.0151624
COQ10A	225747_at	coenzyme Q10A	0.654433	0.0151624
EIF1B	201738_at	eukaryotic translation initiation factor 1B	0.654433	0.0151624
IMP3	221688_s_at	IMP3, U3 small nucleolar ribonucleoprotein	0.654433	0.0151624
MFHAS1	213457_at	malignant fibrous histiocytoma amplified sequence 1	0.654433	0.0151624
STAU2	227179_at	staufen double-stranded RNA binding protein 2	0.654433	0.0151624
SHANK3	227923_at	SH3 and multiple ankyrin repeat domains 3	0.652174	0.015816
AMD1	201196_s_at	adenosylmethionine decarboxylase 1	0.651045	0.0160727
CBX5	226085_at	chromobox 5	0.651045	0.0160727
DDX24	200694_s_at	DEAD-box helicase 24	0.651045	0.0160727
NDRG2	206453_s_at	NDRG family member 2	0.651045	0.0160727
MICOS13	225823_at	Mitochondrial Contact Site And Cristae Organizing System Subunit	0.649915	0.0163337
CTNNA1	200764_s_at	catenin alpha 1	0.649915	0.0163337
DCTN5	209231_s_at	dynactin subunit 5	0.649915	0.0163337
DHX9	212105_s_at	DExH-box helicase 9	0.649915	0.0163337
CSNK2A1	212075_s_at	casein kinase 2 alpha 1	0.648786	0.0166522
ESRRA	1487_at	estrogen related receptor alpha	0.648786	0.0166522
PKP2	214154_s_at	plakophilin 2	0.648786	0.0166522
RHOBTB3	202975_s_at	Rho related BTB domain containing 3	0.648786	0.0166522
ACTB	213867_x_at	actin beta	0.647657	0.0168689
CFLAR	209939_x_at	CASP8 and FADD like apoptosis regulator	0.647657	0.0168689
CS	208660_at	citrate synthase	0.647657	0.0168689
GATB	204300_at	glutamyl-tRNA amidotransferase subunit B	0.647657	0.0168689
YWHAG	222985_at	tyrosine 3-monooxygenase/tryptophan 5-monooxygenase activation protein gamma	0.647657	0.0168689
DNAJC3	235341_at	DnaJ heat shock protein family	0.646527	0.0170721
FH	203033_x_at	fumarate hydratase	0.646527	0.0170721
HCCS	203746_s_at	holocytochrome c synthase	0.646527	0.0170721
MBNL1	1555594_a_at	muscleblind like splicing regulator 1	0.646527	0.0170721
SLC35B1	202433_at	solute carrier family 35 member B1	0.646527	0.0170721
DCAF11	201886_at	DDB1 and CUL4 associated factor 11	0.645398	0.0173505
MAP2K2	202424_at	mitogen-activated protein kinase kinase 2	0.645398	0.0173505
TMED4	224676_at	transmembrane p24 trafficking protein 4	0.645398	0.0173505
TRMT10C	223267_at	tRNA methyltransferase 10C, mitochondrial RNase P subunit	0.645398	0.0173505
RTRAF	217768_at	RNA Transcription, Translation And Transport Factor	0.644269	0.0177053
NCKAP1	217465_at	NCK associated protein 1	0.644269	0.0177053
TRAPPC3	203511_s_at	trafficking protein particle complex 3	0.644269	0.0177053
FIS1	218034_at	fission, mitochondrial 1	0.643139	0.0181029
HSPB3	206375_s_at	heat shock protein family B	0.643139	0.0181029
TGIF2-C20orf24	217835_x_at	TGIF2-C20orf24 readthrough	0.643139	0.0181029
GTF2A2	202678_at	general transcription factor IIA subunit 2	0.64201	0.0183961
KLF9	203542_s_at	Kruppel like factor 9	0.64201	0.0183961
RAF1	201244_s_at	Raf-1 proto-oncogene, serine/threonine kinase	0.640881	0.0187501
RPL14	213588_x_at	ribosomal protein L14	0.640881	0.0187501
USO1	201831_s_at	USO1 vesicle transport factor	0.640881	0.0187501
cep350	213956_at	centrosomal protein 350	0.639752	0.0190533
ppfia1	210235_s_at	PTPRF interacting protein alpha 1	0.639752	0.0190533
TIMM50	224913_s_at	translocase of inner mitochondrial membrane 50	0.639752	0.0190533
CAPN2	208683_at	calpain 2	0.638622	0.0193046
HSPB6	214767_s_at	heat shock protein family B	0.638622	0.0193046
SMIM7	224712_x_at	small integral membrane protein 7	0.638622	0.0193046
CADM1	209030_s_at	cell adhesion molecule 1	0.637493	0.0195792
NRAP	235313_at	nebulin related anchoring protein	0.637493	0.0195792
SORBS2	225728_at	sorbin and SH3 domain containing 2	0.637493	0.0195792
TMEM185A	227880_s_at	transmembrane protein 185A	0.637493	0.0195792
CTNND2	209617_s_at	catenin delta 2	0.636364	0.0198964
ECH1	200789_at	enoyl-CoA hydratase 1	0.636364	0.0198964
SLC38A1	224580_at	solute carrier family 38 member 1	0.636364	0.0198964
DNAJC14	223420_at	DnaJ heat shock protein family	0.635414	0.0201614
DCN	201893_x_at	decorin	0.635234	0.0201614
NDUFV2	202941_at	NADH:ubiquinone oxidoreductase core subunit V2	0.635234	0.0201614
PARVA	235279_at	parvin alpha	0.635234	0.0201614
RBFOX1	1553422_s_at	RNA binding protein, fox-1 homolog 1	0.635234	0.0201614
TMEM222	52078_at	transmembrane protein 222	0.635234	0.0201614
TMX4	201580_s_at	thioredoxin related transmembrane protein 4	0.635234	0.0201614
BZW2	217809_at	basic leucine zipper and W2 domains 2	0.634105	0.0204118
EEF1D	203113_s_at	eukaryotic translation elongation factor 1 delta	0.634105	0.0204118
MBNL2	205017_s_at	muscleblind like splicing regulator 2	0.634105	0.0204118
NDUFB10	223112_s_at	NADH:ubiquinone oxidoreductase subunit B10	0.634105	0.0204118
PSME3	209853_s_at	proteasome activator subunit 3	0.634105	0.0204118
RPSAP58	213801_x_at	ribosomal protein SA pseudogene 58	0.634105	0.0204118
USP13	205356_at	ubiquitin specific peptidase 13	0.634105	0.0204118
ZAK	225665_at	sterile alpha motif and leucine zipper containing kinase AZK	0.634105	0.0204118
RAB14	211503_s_at	RAB14, member RAS oncogene family	0.633719	0.0205706
MPG	203686_at	N-methylpurine DNA glycosylase	0.632976	0.0208008
AKIRIN1	222459_at	akirin 1	0.631846	0.0210989
SPIN1	217813_s_at	spindlin 1	0.631846	0.0210989
SURF1	204295_at	SURF1, cytochrome c oxidase assembly factor	0.631846	0.0210989
ATP1A1	220948_s_at	ATPase Na+/K+ transporting subunit alpha 1	0.630717	0.0213632
BABAM1	221711_s_at	BRISC and BRCA1 A complex member 1	0.630717	0.0213632
MYL12A	201319_at	myosin light chain 12A	0.630717	0.0213632
RER1	202296_s_at	retention in endoplasmic reticulum sorting receptor 1	0.630717	0.0213632
ROMO1	224972_at	reactive oxygen species modulator 1	0.630717	0.0213632
TMED2	204427_s_at	transmembrane p24 trafficking protein 2	0.630717	0.0213632
WAC	219679_s_at	WW domain containing adaptor with coiled-coil	0.630717	0.0213632
CTSB	200839_s_at	cathepsin B	0.629588	0.0216709
fam208b	238795_at	family with sequence similarity 208 member B	0.629588	0.0216709
NR1H2	218215_s_at	nuclear receptor subfamily 1 group H member 2	0.629588	0.0216709
poldip2	222425_s_at	DNA polymerase delta interacting protein 2	0.629588	0.0216709
PROX1	207401_at	prospero homeobox 1	0.629588	0.0216709
PSMD8	200820_at	proteasome 26S subunit, non-ATPase 8	0.629588	0.0216709
SRL	235718_at	sarcalumenin	0.629588	0.0216709
TMOD1	203662_s_at	tropomodulin 1	0.629588	0.0216709
ADPRH	238505_at	ADP-ribosylarginine hydrolase	0.628458	0.022081
RPS6	201254_x_at	ribosomal protein S6	0.628458	0.022081
SLC39A14	1555434_a_at	solute carrier family 39 member 14	0.628458	0.022081
BTRC	216091_s_at	beta-transducin repeat containing E3 ubiquitin protein ligase	0.627329	0.0224579
CD63	200663_at	CD63 molecule	0.627329	0.0224579
NUP98	203194_s_at	nucleoporin 98	0.627329	0.0224579
OSBP	201800_s_at	oxysterol binding protein	0.627329	0.0224579
cox20	206848_at	COX20, cytochrome c oxidase assembly factor	0.6262	0.0228606
FAM96B	218074_at	family with sequence similarity 96 member B	0.6262	0.0228606
MPC2	202427_s_at	mitochondrial pyruvate carrier 2	0.6262	0.0228606
PBX3	204082_at	PBX homeobox 3	0.6262	0.0228606
PLEKHM2	212146_at	pleckstrin homology and RUN domain containing M2	0.6262	0.0228606
DDX52	210320_s_at	DExD-box helicase 52	0.625071	0.0231688
NAXE	225427_s_at	NAD	0.625071	0.0231688
NBN	202905_x_at	nibrin	0.625071	0.0231688
PEBP1	210825_s_at	phosphatidylethanolamine binding protein 1	0.625071	0.0231688
S1PR3	228176_at	sphingosine-1-phosphate receptor 3	0.625071	0.0231688
ZNF148	228545_at	zinc finger protein 148	0.625071	0.0231688
COPS6	201405_s_at	COP9 signalosome subunit 6	0.623941	0.0235827
MMADHC	217883_at	methylmalonic aciduria and homocystinuria, cblD type	0.622812	0.0239825
SLIRP	221434_s_at	SRA stem-loop interacting RNA binding protein	0.622812	0.0239825
FOXK2	226224_at	forkhead box K2	0.621683	0.0243265
GCAT	36475_at	glycine C-acetyltransferase	0.621683	0.0243265
HNRNPA1L2	213356_x_at	heterogeneous nuclear ribonucleoprotein A1-like 2	0.621683	0.0243265
SLCO3A1	210542_s_at	solute carrier organic anion transporter family member 3A1	0.621683	0.0243265
PHGDH	212995_x_at	phosphoglycerate dehydrogenase	0.620553	0.0247792
MAPKAPK2	201460_at	mitogen-activated protein kinase-activated protein kinase 2	0.619424	0.0252811
MT1X	208581_x_at	metallothionein 1X	0.619424	0.0252811
ZMYND11	202136_at	zinc finger MYND-type containing 11	0.619424	0.0252811
ZNF652	243495_s_at	zinc finger protein 652	0.619424	0.0252811
AGPAT3	225440_at	1-acylglycerol-3-phosphate O-acyltransferase 3	0.618295	0.0256844
DCTN3	204246_s_at	dynactin subunit 3	0.618295	0.0256844
KLHL41	222827_s_at	kelch like family member 41	0.618295	0.0256844
ATP5A	208764_s_at	ATP synthase, H+ transporting, mitochondrial Fo complex subunit C2	0.617165	0.026158
HSPA1A	200799_at	heat shock protein family A	0.617165	0.026158
DICER1	206061_s_at	dicer 1, ribonuclease III	0.616036	0.026401
GPS2	209350_s_at	G protein pathway suppressor 2	0.616036	0.026401
HIST1H2BD	209911_x_at	histone cluster 1 H2B family member d	0.616036	0.026401
HSP90AA1	214328_s_at	heat shock protein 90 alpha family class A member 1	0.616036	0.026401
RPL35	200002_at	ribosomal protein L35	0.616036	0.026401
SREK1IP1	235390_at	SREK1 interacting protein 1	0.616036	0.026401
VEZF1	202171_at	vascular endothelial zinc finger 1	0.616036	0.026401
GMPS	214431_at	guanine monophosphate synthase	0.614907	0.0267781
FASTKD5	219016_at	FAST kinase domains 5	0.613778	0.0271824
MOB4	202919_at	MOB family member 4, phocein	0.613778	0.0271824
PDZD2	209493_at	PDZ domain containing 2	0.613778	0.0271824
PIK3R3	202743_at	phosphoinositide-3-kinase regulatory subunit 3	0.613778	0.0271824
PRPF4	209162_s_at	pre-mRNA processing factor 4	0.613778	0.0271824
WBSCR17	227434_at	Williams-Beuren syndrome chromosome region 17	0.613778	0.0271824
GORASP2	208842_s_at	golgi reassembly stacking protein 2	0.612648	0.0275055
TAB2	210284_s_at	TGF-beta activated kinase 1/MAP3K7 binding protein 2	0.612648	0.0275055
HACD3	222404_x_at	3-hydroxyacyl-CoA dehydratase 3	0.611519	0.027899
LMO7	241140_at	LIM domain 7	0.611519	0.027899
PSMB6	208827_at	proteasome subunit beta 6	0.611519	0.027899
ZBTB38	1558733_at	zinc finger and BTB domain containing 38	0.611519	0.027899
LMOD2	239057_at	leiomodin 2	0.61039	0.0282763
MRPL49	201717_at	mitochondrial ribosomal protein L49	0.61039	0.0282763
PRDX1	208680_at	peroxiredoxin 1	0.61039	0.0282763
RAB1A	208724_s_at	RAB1A, member RAS oncogene family	0.61039	0.0282763
RBM39	227223_at	RNA binding motif protein 39	0.60926	0.0287471
NPY6R	210444_at	neuropeptide Y receptor Y6	0.608131	0.0292245
RC3H1	228996_at	ring finger and CCCH-type domains 1	0.608131	0.0292245
ADRM1	201281_at	adhesion regulating molecule 1	0.607002	0.0296862
CCDC92	218175_at	coiled-coil domain containing 92	0.607002	0.0296862
FTSJ3	218103_at	FtsJ homolog 3	0.607002	0.0296862
UBE2D2	201345_s_at	ubiquitin conjugating enzyme E2 D2	0.607002	0.0296862
NEDD9	202150_s_at	neural precursor cell expressed, developmentally down-regulated 9	0.605872	0.0300642
NKX2-5	206578_at	NK2 homeobox 5	0.605872	0.0300642
TUBB	211714_x_at	tubulin beta class I	0.605872	0.0300642
YTHDF3	1564053_a_at	YTH N6-methyladenosine RNA binding protein 3	0.605872	0.0300642
A2M	217757_at	alpha-2-macroglobulin	0.604743	0.0305835
TMEM5	204808_s_at	transmembrane protein 5	0.604743	0.0305835
GTF2IRD2	228765_at	GTF2I repeat domain containing 2	0.603614	0.0310874
KMT2C	1557158_s_at	lysine methyltransferase 2C	0.603614	0.0310874
SNX15	205482_x_at	sorting nexin 15	0.603614	0.0310874
IGF2R	201392_s_at	insulin like growth factor 2 receptor	0.603219	0.0313144
EIF2B4	215482_s_at	eukaryotic translation initiation factor 2B subunit delta	0.602484	0.0316214
SNORD116-4	213447_at	small nucleolar RNA, C/D box 116-4	0.602484	0.0316214
ATG5	202511_s_at	autophagy related 5	0.601355	0.0321396
HINT1	1555961_a_at	histidine triad nucleotide binding protein 1	0.601355	0.0321396
SMARCC1	201073_s_at	SWI/SNF related, matrix associated, actin dependent regulator of chromatin subfamily c member 1	0.601355	0.0321396
ZCCHC2	222816_s_at	zinc finger CCHC-type containing 2	0.601355	0.0321396
ALKBH5	1553101_a_at	alkB homolog 5, RNA demethylase	0.600226	0.0326887
ATF7	228830_s_at	activating transcription factor 7	0.600226	0.0326887
PTGES2	218083_at	prostaglandin E synthase 2	0.600226	0.0326887
RAD17	207405_s_at	RAD17 checkpoint clamp loader component	-0.600226	0.0326887
TNFRSF10B	209295_at	TNF receptor superfamily member 10b	-0.600226	0.0326887
BNIP3L	221478_at	BCL2 interacting protein 3 like	-0.601355	0.0321396
NKTR	1557737_s_at	natural killer cell triggering receptor	-0.601355	0.0321396
RWDD4	225574_at	RWD domain containing 4	-0.601355	0.0321396
ZNF638-IT1	239243_at	ZNF638 intronic transcript 1	-0.601355	0.0321396
CHMP5	218085_at	charged multivesicular body protein 5	-0.602484	0.0316214
HNRNPL	35201_at	heterogeneous nuclear ribonucleoprotein L	-0.602484	0.0316214
ZCCHC9	225538_at	zinc finger CCHC-type containing 9	-0.602484	0.0316214
COL3A1	211161_s_at	collagen type III alpha 1 chain	-0.603614	0.0310874
FMNL2	226184_at	formin like 2	-0.603614	0.0310874
COL5A1	212489_at	collagen type V alpha 1 chain	-0.604743	0.0305835
MAFK	206750_at	MAF bZIP transcription factor K	-0.604743	0.0305835
NCBP2	201517_at	nuclear cap binding protein subunit 2	-0.604743	0.0305835
PFKL	201102_s_at	phosphofructokinase, liver type	-0.604743	0.0305835
TRAPPC11	233558_s_at	trafficking protein particle complex 11	-0.604743	0.0305835
AGAP4	221971_x_at	ArfGAP with GTPase domain, ankyrin repeat and PH domain 4	-0.605872	0.0300642
EIF3B	242550_at	eukaryotic translation initiation factor 3 subunit B	-0.605872	0.0300642
MATN2	202350_s_at	matrilin 2	-0.605872	0.0300642
METTL7A	209703_x_at	methyltransferase like 7A	-0.605872	0.0300642
MYO1B	212364_at	myosin IB	-0.605872	0.0300642
SIDT2	56256_at	SID1 transmembrane family member 2	-0.605872	0.0300642
TTC14	241863_x_at	tetratricopeptide repeat domain 14	-0.605872	0.0300642
CELF1	209489_at	CUGBP, Elav-like family member 1	-0.607002	0.0296862
FAM114A1	213455_at	family with sequence similarity 114 member A1	-0.607002	0.0296862
N4BP2L2	202258_s_at	NEDD4 binding protein 2 like 2	-0.607002	0.0296862
CTTN	201059_at	cortactin	-0.608131	0.0292245
RAB11A	200864_s_at	RAB11A, member RAS oncogene family	-0.608131	0.0292245
TRMT5	221952_x_at	tRNA methyltransferase 5	-0.608131	0.0292245
SEPT2	1559038_at	septin 2	-0.60926	0.0287471
CASC4	224619_at	cancer susceptibility candidate 4	-0.60926	0.0287471
DIXDC1	214724_at	DIX domain containing 1	-0.60926	0.0287471
FNBP1	212288_at	formin binding protein 1	-0.60926	0.0287471
CEP44	228334_x_at	centrosomal protein 44	-0.61039	0.0282763
ORMDL1	223187_s_at	ORMDL sphingolipid biosynthesis regulator 1	-0.61039	0.0282763
PFDN4	205361_s_at	prefoldin subunit 4	-0.61039	0.0282763
PLBD1	218454_at	phospholipase B domain containing 1	-0.61039	0.0282763
SET	215780_s_at	SET nuclear proto-oncogene	-0.61039	0.0282763
SLC30A5	218989_x_at	solute carrier family 30 member 5	-0.61039	0.0282763
YTHDC2	213077_at	YTH domain containing 2	-0.61039	0.0282763
C1orf54	219506_at	chromosome 1 open reading frame 54	-0.611519	0.027899
PRRX1	238852_at	paired related homeobox 1	-0.611519	0.027899
PSMA3-AS1	239432_at	PSMA3 antisense RNA 1	-0.611519	0.027899
ZFAND1	218919_at	zinc finger AN1-type containing 1	-0.611519	0.027899
FAM76B	226753_at	family with sequence similarity 76 member B	-0.612648	0.0275055
FILIP1	1570515_a_at	filamin A interacting protein 1	-0.612648	0.0275055
HMGB2	208808_s_at	high mobility group box 2	-0.612648	0.0275055
NPHP3	235432_at	nephrocystin 3	-0.612648	0.0275055
PNMA2	209598_at	paraneoplastic Ma antigen 2	-0.612648	0.0275055
PRDX4	201923_at	peroxiredoxin 4	-0.612648	0.0275055
ZNF518A	244132_x_at	zinc finger protein 518A	-0.612648	0.0275055
FAM171B	227370_at	family with sequence similarity 171 member B	-0.613778	0.0271824
SLC30A7	226601_at	solute carrier family 30 member 7	-0.613778	0.0271824
ACTN1	208637_x_at	actinin alpha 1	-0.614907	0.0267781
GATAD1	214718_at	GATA zinc finger domain containing 1	-0.614907	0.0267781
INHBA	227140_at	inhibin beta A subunit	-0.614907	0.0267781
KANSL1	225117_at	KAT8 regulatory NSL complex subunit 1	-0.614907	0.0267781
MYSM1	225760_at	Myb like, SWIRM and MPN domains 1	-0.614907	0.0267781
NUP43	219007_at	nucleoporin 43	-0.614907	0.0267781
SMC4	201664_at	structural maintenance of chromosomes 4	-0.614907	0.0267781
snca	204466_s_at	synuclein alpha	-0.614907	0.0267781
EXOC1	222127_s_at	exocyst complex component 1	-0.616036	0.026401
KLF6	208961_s_at	Kruppel like factor 6	-0.616036	0.026401
LPXN	216250_s_at	leupaxin	-0.616036	0.026401
MAGI1	215372_x_at	membrane associated guanylate kinase, WW and PDZ domain containing 1	-0.616036	0.026401
PRTFDC1	222803_at	phosphoribosyl transferase domain containing 1	-0.616036	0.026401
TRPC1	205803_s_at	transient receptor potential cation channel subfamily C member 1	-0.616036	0.026401
NUP50	218294_s_at	nucleoporin 50	-0.617165	0.026158
RABGAP1L	203020_at	RAB GTPase activating protein 1 like	-0.617165	0.026158
BICD1	231964_at	BICD cargo adaptor 1	-0.618295	0.0256844
HLA-DPA1	211991_s_at	major histocompatibility complex, class II, DP alpha 1	-0.618295	0.0256844
ICE2	242639_at	interactor of little elongation complex ELL subunit 2	-0.618295	0.0256844
ZNF738	229700_at	zinc finger protein 738	-0.618295	0.0256844
EPB41L5	225855_at	erythrocyte membrane protein band 4.1 like 5	-0.619424	0.0252811
CCNT2	213743_at	cyclin T2	-0.620553	0.0247792
LUC7L	223295_s_at	LUC7 like	-0.620553	0.0247792
MOB3C	227066_at	MOB kinase activator 3C	-0.620553	0.0247792
DCLRE1C	219678_x_at	DNA cross-link repair 1C	-0.621683	0.0243265
HERC4	225988_at	HECT and RLD domain containing E3 ubiquitin protein ligase 4	-0.621683	0.0243265
MPHOSPH8	225041_at	M-phase phosphoprotein 8	-0.621683	0.0243265
RLF	204243_at	rearranged L-myc fusion	-0.621683	0.0243265
ROBO1	213194_at	roundabout guidance receptor 1	-0.621683	0.0243265
Ccdc152	237475_x_at	coiled-coil domain containing 152	-0.622812	0.0239825
DARS	201623_s_at	aspartyl-tRNA synthetase	-0.622812	0.0239825
DMXL2	212820_at	Dmx like 2	-0.622812	0.0239825
SYNPO	202796_at	synaptopodin	-0.622812	0.0239825
AGO4	227930_at	argonaute 4, RISC catalytic component	-0.623941	0.0235827
COLEC12	221019_s_at	collectin subfamily member 12	-0.623941	0.0235827
NPIPA5	214870_x_at	nuclear pore complex interacting protein family member A5	-0.623941	0.0235827
RPS6KA3	226335_at	ribosomal protein S6 kinase A3	-0.624118	0.0235827
INPP5F	203607_at	inositol polyphosphate-5-phosphatase F	-0.625071	0.0231688
USP9X	201100_s_at	ubiquitin specific peptidase 9, X-linked	-0.625071	0.0231688
CUX1	214743_at	cut like homeobox 1	-0.6262	0.0228606
EBF1	227646_at	early B-cell factor 1	-0.6262	0.0228606
UFL1	212633_at	UFM1 specific ligase 1	-0.6262	0.0228606
CTGF	209101_at	connective tissue growth factor	-0.627329	0.0224579
FAM98C	227951_s_at	family with sequence similarity 98 member C	-0.627329	0.0224579
NLN	225944_at	neurolysin	-0.627329	0.0224579
SERPINE2	212190_at	serpin family E member 2	-0.627329	0.0224579
DIPK2A	226464_at	divergent protein kinase domain 2A	-0.628458	0.022081
SIMC1	228805_at	SUMO interacting motifs containing 1	-0.628458	0.022081
ALG11	203614_at	ALG11, alpha-1,2-mannosyltransferase	-0.629588	0.0216709
VPS33B	44111_at	VPS33B, late endosome and lysosome associated	-0.629588	0.0216709
SOWAHC	219496_at	sosondowah ankyrin repeat domain family member C	-0.629766	0.0216709
ATP2C1	211137_s_at	ATPase secretory pathway Ca2+ transporting 1	-0.630717	0.0213632
prkaa1	225985_at	protein kinase AMP-activated catalytic subunit alpha 1	-0.630717	0.0213632
ZNF83	221645_s_at	zinc finger protein 83	-0.630717	0.0213632
CASD1	219342_at	CAS1 domain containing 1	-0.631846	0.0210989
EMD	209477_at	emerin	-0.631846	0.0210989
NEDD4	213012_at	neural precursor cell expressed, developmentally down-regulated 4, E3 ubiquitin protein ligase	-0.631846	0.0210989
plxdc2	226865_at	plexin domain containing 2	-0.631846	0.0210989
GLIDR	228040_at	glioblastoma down-regulated RNA	-0.632976	0.0208008
PCDHB14	231726_at	protocadherin beta 14	-0.632976	0.0208008
FAM45A	225351_at	family with sequence similarity 45 member A	-0.634105	0.0204118
GPALPP1	229078_s_at	GPALPP motifs containing 1	-0.634105	0.0204118
HEG1	212822_at	heart development protein with EGF like domains 1	-0.634105	0.0204118
ANAPC16	224667_x_at	anaphase promoting complex subunit 16	-0.635234	0.0201614
C4B_2	214428_x_at	complement component 4B	-0.635234	0.0201614
GUSB	202605_at	glucuronidase beta	-0.635234	0.0201614
LPP	202822_at	LIM domain containing preferred translocation partner in lipoma	-0.635234	0.0201614
MTURN	226018_at	maturin, neural progenitor differentiation regulator homolog	-0.635234	0.0201614
TRMT11	218877_s_at	tRNA methyltransferase 11 homolog	-0.635234	0.0201614
DENND4C	205684_s_at	DENN domain containing 4C	-0.636364	0.0198964
F2R	203989_x_at	coagulation factor II thrombin receptor	-0.636364	0.0198964
RECK	205407_at	reversion inducing cysteine rich protein with kazal motifs	-0.636364	0.0198964
CNIH1	225553_at	cornichon family AMPA receptor auxiliary protein 1	-0.637493	0.0195792
FBXW12	215600_x_at	F-box and WD repeat domain containing 12	-0.637493	0.0195792
SDC2	212157_at	syndecan 2	-0.637493	0.0195792
SRSF4	239511_s_at	serine and arginine rich splicing factor 4	-0.637493	0.0195792
ATMIN	201855_s_at	ATM interactor	-0.638622	0.0193046
DPT	213068_at	dermatopontin	-0.638622	0.0193046
PAFAH1B2	224777_s_at	platelet activating factor acetylhydrolase 1b catalytic subunit 2	-0.638622	0.0193046
PTPRA	213795_s_at	protein tyrosine phosphatase, receptor type A	-0.638622	0.0193046
TMEM35B	213698_at	transmembrane protein 35B	-0.638622	0.0193046
RNF135	223591_at	ring finger protein 135	-0.638803	0.0193046
CDK12	219226_at	cyclin dependent kinase 12	-0.639752	0.0190533
MGEA5	200899_s_at	meningioma expressed antigen 5	-0.639752	0.0190533
SSBP3	217991_x_at	single stranded DNA binding protein 3	-0.639752	0.0190533
MED13L	212208_at	mediator complex subunit 13 like	-0.640881	0.0187501
BRD4	202102_s_at	bromodomain containing 4	-0.64201	0.0183961
FGFR1	222164_at	fibroblast growth factor receptor 1	-0.64201	0.0183961
LENG8	224673_at	leukocyte receptor cluster member 8	-0.64201	0.0183961
LINC01140	215039_at	long intergenic non-protein coding RNA 1140	-0.64201	0.0183961
MSRB3	225790_at	methionine sulfoxide reductase B3	-0.64201	0.0183961
NPIPB5	211996_s_at	nuclear pore complex interacting protein family member B5	-0.64201	0.0183961
REST	212920_at	RE1 silencing transcription factor	-0.64201	0.0183961
KIAA1671	225525_at	KIAA1671	-0.644269	0.0177053
SPTLC1	202277_at	serine palmitoyltransferase long chain base subunit 1	-0.644269	0.0177053
UBR1	226921_at	ubiquitin protein ligase E3 component n-recognin 1	-0.644269	0.0177053
ASPN	219087_at	asporin	-0.645398	0.0173505
RUSF2	217891_at	RUS family 1	-0.645398	0.0173505
HNRNPC	200014_s_at	heterogeneous nuclear ribonucleoprotein C	-0.645398	0.0173505
RAB23	223463_at	RAB23, member RAS oncogene family	-0.645398	0.0173505
SULF1	212353_at	sulfatase 1	-0.645398	0.0173505
AKAP10	236007_at	A-kinase anchoring protein 10	-0.646527	0.0170721
ARID1B	225181_at	AT-rich interaction domain 1B	-0.646527	0.0170721
FAHD1	226767_s_at	fumarylacetoacetate hydrolase domain containing 1	-0.646527	0.0170721
MTA1	202247_s_at	metastasis associated 1	-0.646527	0.0170721
PGLS	218387_s_at	6-phosphogluconolactonase	-0.646527	0.0170721
RARS2	225264_at	arginyl-tRNA synthetase 2, mitochondrial	-0.646527	0.0170721
SKIL	225227_at	SKI like proto-oncogene	-0.646527	0.0170721
TSR1	218155_x_at	TSR1, ribosome maturation factor	-0.646527	0.0170721
ACTR6	218395_at	ARP6 actin-related protein 6 homolog	-0.647657	0.0168689
ADGRA2	65718_at	adhesion G protein-coupled receptor A2	-0.647657	0.0168689
COL1A2	202403_s_at	collagen type I alpha 2 chain	-0.647657	0.0168689
IRGQ	1555833_a_at	immunity related GTPase Q	-0.647657	0.0168689
PLAT	201860_s_at	plasminogen activator, tissue type	-0.647657	0.0168689
PLSCR4	218901_at	phospholipid scramblase 4	-0.647657	0.0168689
PPIL4	226472_at	peptidylprolyl isomerase like 4	-0.647657	0.0168689
DNASE1L3	205554_s_at	deoxyribonuclease 1 like 3	-0.648786	0.0166522
FAM107B	223058_at	family with sequence similarity 107 member B	-0.648786	0.0166522
GPR27	227769_at	G protein-coupled receptor 27	-0.648786	0.0166522
LARP1	212193_s_at	La ribonucleoprotein domain family member 1	-0.649915	0.0163337
OGFRL1	226810_at	opioid growth factor receptor like 1	-0.649915	0.0163337
TCF25	213311_s_at	transcription factor 25	-0.649915	0.0163337
PTPN14	242321_at	protein tyrosine phosphatase, non-receptor type 14	-0.650664	0.0162018
ACKR3	232746_at	atypical chemokine receptor 3	-0.651045	0.0160727
ARHGAP18	225171_at	Rho GTPase activating protein 18	-0.651045	0.0160727
COL14A1	212865_s_at	collagen type XIV alpha 1 chain	-0.651045	0.0160727
LTBP2	204682_at	latent transforming growth factor beta binding protein 2	-0.651045	0.0160727
SLC16A14	238029_s_at	solute carrier family 16 member 14	-0.651045	0.0160727
SCAF11	232597_x_at	SR-related CTD associated factor 11	-0.652174	0.015816
SNX5	229980_s_at	sorting nexin 5	-0.652174	0.015816
BTAF1	209430_at	B-TFIID TATA-box binding protein associated factor 1	-0.653303	0.015512
SHFL	53720_at	shiftless antiviral inhibitor of ribosomal	-0.653303	0.015512
KLHL20	204176_at	kelch like family member 20	-0.653303	0.015512
MEAF6	218165_at	MYST/Esa1 associated factor 6	-0.654433	0.0151624
PDE8A	212522_at	phosphodiesterase 8A	-0.654433	0.0151624
SHTN1	221802_s_at	shootin 1	-0.655562	0.014936
EBLN3P	225635_s_at	endogenous Bornavirus-like nucleoprotein 3, pseudogene	-0.656691	0.0147136
EP300	213579_s_at	E1A binding protein p300	-0.656691	0.0147136
HMGN1	200944_s_at	high mobility group nucleosome binding domain 1	-0.656691	0.0147136
LMO4	209205_s_at	LIM domain only 4	-0.656691	0.0147136
SFPQ	214016_s_at	splicing factor proline and glutamine rich	-0.656691	0.0147136
ABI1	209027_s_at	abl interactor 1	-0.65782	0.0144618
ARGLU1	218067_s_at	arginine and glutamate rich 1	-0.65782	0.0144618
ASXL2	226251_at	additional sex combs like 2, transcriptional regulator	-0.65782	0.0144618
CILP	206227_at	cartilage intermediate layer protein	-0.65782	0.0144618
PRMT2	221564_at	protein arginine methyltransferase 2	-0.65782	0.0144618
SBF2	226169_at	SET binding factor 2	-0.65782	0.0144618
ZNF217	203739_at	zinc finger protein 217	-0.658006	0.0144618
COL4A4	229779_at	collagen type IV alpha 4 chain	-0.65895	0.014264
COL5A2	221729_at	collagen type V alpha 2 chain	-0.65895	0.014264
FAM122B	225361_x_at	family with sequence similarity 122B	-0.65895	0.014264
THBS2	203083_at	thrombospondin 2	-0.65895	0.014264
TTC17	224852_at	tetratricopeptide repeat domain 17	-0.65895	0.014264
ZFYVE16	203651_at	zinc finger FYVE-type containing 16	-0.65895	0.014264
EEF1E1-BLOC1S5	226544_x_at	EEF1E1-BLOC1S5 readthrough	-0.660079	0.0140369
MYH10	212372_at	myosin heavy chain 10	-0.660079	0.0140369
RUFY3	227802_at	RUN and FYVE domain containing 3	-0.660265	0.0140369
NRBF2	221803_s_at	nuclear receptor binding factor 2	-0.661208	0.0138138
PDGFD	219304_s_at	platelet derived growth factor D	-0.661208	0.0138138
SNTB2	227312_at	syntrophin beta 2	-0.661208	0.0138138
ZFP36L1	211965_at	ZFP36 ring finger protein like 1	-0.661208	0.0138138
DUSP6	208892_s_at	dual specificity phosphatase 6	-0.662338	0.0135291
GCOM1	212244_at	GRINL1A complex locus 1	-0.662525	0.0135291
DYNLL2	229106_at	dynein light chain LC8-type 2	-0.663467	0.0132495
MORC4	219038_at	MORC family CW-type zinc finger 4	-0.663467	0.0132495
CCDC80	225242_s_at	coiled-coil domain containing 80	-0.664596	0.0129591
DMTF1	203301_s_at	cyclin D binding myb like transcription factor 1	-0.664596	0.0129591
MAP3K3	203514_at	mitogen-activated protein kinase kinase kinase 3	-0.664596	0.0129591
TMEM231	64900_at	transmembrane protein 231	-0.664596	0.0129591
ANKRD10-IT1	226663_at	ANKRD10 intronic transcript 1	-0.665726	0.0127365
ERGIC1	224576_at	endoplasmic reticulum-golgi intermediate compartment 1	-0.665726	0.0127365
DNAJB6	208810_at	DnaJ heat shock protein family	-0.666855	0.0125648
PCDH17	227289_at	protocadherin 17	-0.666855	0.0125648
APOE	203381_s_at	apolipoprotein E	-0.667984	0.0123341
GNAQ	224861_at	G protein subunit alpha q	-0.667984	0.0123341
TCF12	208986_at	transcription factor 12	-0.667984	0.0123341
HDGFRP3	209524_at	hepatoma-derived growth factor, related protein 3	-0.669113	0.0121384
TLE4	204872_at	transducin like enhancer of split 4	-0.669113	0.0121384
BIVM	233255_s_at	basic, immunoglobulin-like variable motif containing	-0.670243	0.0119619
DPYSL3	201431_s_at	dihydropyrimidinase like 3	-0.670243	0.0119619
FOXN2	226711_at	forkhead box N2	-0.670243	0.0119619
MGC24103	232568_at	uncharacterized MGC24103	-0.670243	0.0119619
CNN3	201445_at	calponin 3	-0.671372	0.0117271
PPT1	200975_at	palmitoyl-protein thioesterase 1	-0.671372	0.0117271
ARHGEF40	58780_s_at	Rho guanine nucleotide exchange factor 40	-0.672501	0.0114965
DYNC1LI2	224614_at	dynein cytoplasmic 1 light intermediate chain 2	-0.672501	0.0114965
PIGG	218652_s_at	phosphatidylinositol glycan anchor biosynthesis class G	-0.672501	0.0114965
ZNF521	226677_at	zinc finger protein 521	-0.672501	0.0114965
NFIB	213032_at	nuclear factor I B	-0.673631	0.0113003
TBL1XR1	221428_s_at	transducin beta like 1 X-linked receptor 1	-0.673631	0.0113003
AZI2	227904_at	5-azacytidine induced 2	-0.67476	0.0110626
CXCR4	217028_at	C-X-C motif chemokine receptor 4	-0.67476	0.0110626
MFSD14B	223073_at	major facilitator superfamily domain containing 14B	-0.67476	0.0110626
SLC35E1	79005_at	solute carrier family 35 member E1	-0.67476	0.0110626
DPY19L3	225633_at	dpy-19 like 3	-0.677019	0.0105282
PRKD3	218236_s_at	protein kinase D3	-0.677019	0.0105282
TIMP2	224560_at	TIMP metallopeptidase inhibitor 2	-0.677019	0.0105282
CLK1	214683_s_at	CDC like kinase 1	-0.678148	0.0103613
DSEL	232235_at	dermatan sulfate epimerase-like	-0.678148	0.0103613
HOOK3	226395_at	hook microtubule tethering protein 3	-0.678148	0.0103613
SRP72	208095_s_at	signal recognition particle 72	-0.678148	0.0103613
COL6A2	209156_s_at	collagen type VI alpha 2 chain	-0.679277	0.0101693
DYNLL1	200703_at	dynein light chain LC8-type 1	-0.679277	0.0101693
ICA1L	230454_at	islet cell autoantigen 1 like	-0.681536	0.00965785
TCF7L2	212762_s_at	transcription factor 7 like 2	-0.681536	0.00965785
TUG1	212725_s_at	taurine up-regulated 1	-0.681536	0.00965785
USP4	202682_s_at	ubiquitin specific peptidase 4	-0.681536	0.00965785
ZNF506	238493_at	zinc finger protein 506	-0.681536	0.00965785
AAK1	205434_s_at	AP2 associated kinase 1	-0.682665	0.00949084
PTK2	208820_at	protein tyrosine kinase 2	-0.682665	0.00949084
ZNF445	229766_at	zinc finger protein 445	-0.682665	0.00949084
RBPMS	207836_s_at	RNA binding protein with multiple splicing	-0.683794	0.00927345
AFF4	232865_at	AF4/FMR2 family member 4	-0.683988	0.00927345
DLGAP4	233056_x_at	DLG associated protein 4	-0.684924	0.00908662
NTM	227566_at	neurotrimin	-0.684924	0.00908662
ZNF281	218401_s_at	zinc finger protein 281	-0.684924	0.00908662
KMT2E	226100_at	lysine methyltransferase 2E	-0.686053	0.00890331
LATS1	227772_at	large tumor suppressor kinase 1	-0.686053	0.00890331
XIAP	235222_x_at	X-linked inhibitor of apoptosis	-0.686053	0.00890331
CTHRC1	225681_at	collagen triple helix repeat containing 1	-0.687182	0.00867207
TCF4	222146_s_at	transcription factor 4	-0.688312	0.00852151
SEPT10	212698_s_at	septin 10	-0.689441	0.00832359
FAM120AOS	225395_s_at	family with sequence similarity 120A opposite strand	-0.689441	0.00832359
LAMB1	201505_at	laminin subunit beta 1	-0.689441	0.00832359
PGAP1	213469_at	post-GPI attachment to proteins 1	-0.689441	0.00832359
RANBP10	53987_at	RAN binding protein 10	-0.689441	0.00832359
TGOLN2	212040_at	trans-golgi network protein 2	-0.689441	0.00832359
APBB2	212985_at	amyloid beta precursor protein binding family B member 2	-0.6917	0.00800062
EFEMP1	201843_s_at	EGF containing fibulin like extracellular matrix protein 1	-0.6917	0.00800062
HNRNPH3	208990_s_at	heterogeneous nuclear ribonucleoprotein H3	-0.692829	0.00782555
B3GNT2	222870_s_at	UDP-GlcNAc:betaGal beta-1,3-N-acetylglucosaminyltransferase 2	-0.693958	0.00769008
CASK	227156_at	calcium/calmodulin dependent serine protein kinase	-0.693958	0.00769008
ENAH	217820_s_at	enabled homolog	-0.693958	0.00769008
LRCH3	1559490_at	leucine rich repeats and calponin homology domain containing 3	-0.693958	0.00769008
ANP32E	208103_s_at	acidic nuclear phosphoprotein 32 family member E	-0.696217	0.0073797
IFT20	210312_s_at	intraflagellar transport 20	-0.696217	0.0073797
METTL10	226631_at	methyltransferase like 10	-0.697346	0.00720561
FGFR1OP2	233898_s_at	FGFR1 oncogene partner 2	-0.699605	0.00689083
RAP2B	213923_at	RAP2B, member of RAS oncogene family	-0.699605	0.00689083
RREB1	242297_at	ras responsive element binding protein 1	-0.700734	0.00672692
MINOS1-NBL1	37005_at	MINOS1-NBL1 readthrough	-0.701863	0.0065886
JMJD1C	228793_at	jumonji domain containing 1C	-0.702993	0.0063984
SRSF11	200686_s_at	serine and arginine rich splicing factor 11	-0.702993	0.0063984
UPF3A	206958_s_at	UPF3 regulator of nonsense transcripts homolog A	-0.702993	0.0063984
FUS	231108_at	FUS RNA binding protein	-0.704122	0.0062554
TCTEX1D2	228606_at	Tctex1 domain containing 2	-0.704122	0.0062554
CEP120	1554606_at	centrosomal protein 120	-0.705251	0.00609424
NAP1L5	228062_at	nucleosome assembly protein 1 like 5	-0.705251	0.00609424
TRAPPC2	219351_at	trafficking protein particle complex 2	-0.705251	0.00609424
PANK2	218809_at	pantothenate kinase 2	-0.706381	0.00596771
SYF2	202553_s_at	SYF2 pre-mRNA splicing factor	-0.706381	0.00596771
ALG13	205583_s_at	ALG13, UDP-N-acetylglucosaminyltransferase subunit	-0.708639	0.0056517
COL1A1	202310_s_at	collagen type I alpha 1 chain	-0.708639	0.0056517
GPX8	228141_at	glutathione peroxidase 8	-0.708639	0.0056517
IDS	212223_at	iduronate 2-sulfatase	-0.708639	0.0056517
SMOC2	223235_s_at	SPARC related modular calcium binding 2	-0.708639	0.0056517
ZNF710	39891_at	zinc finger protein 710	-0.708639	0.0056517
AEBP1	201792_at	AE binding protein 1	-0.709768	0.00556337
FGL2	204834_at	fibrinogen like 2	-0.709768	0.00556337
FMR1	215245_x_at	fragile X mental retardation 1	-0.709768	0.00556337
HECTD2	227568_at	HECT domain E3 ubiquitin protein ligase 2	-0.709768	0.00556337
MIGA1	243042_at	mitoguardin 1	-0.709768	0.00556337
CCNY	224649_x_at	cyclin Y	-0.710898	0.00549748
CNOT3	203239_s_at	CCR4-NOT transcription complex subunit 3	-0.710898	0.00549748
ZHX1	223213_s_at	zinc fingers and homeoboxes 1	-0.710898	0.00549748
RABL2B	219151_s_at	RAB, member of RAS oncogene family-like 2B	-0.712027	0.00535367
IGF1	209541_at	insulin like growth factor 1	-0.713156	0.00523262
LUC7L3	208835_s_at	LUC7 like 3 pre-mRNA splicing factor	-0.713156	0.00523262
PABPN1	213046_at	poly	-0.713156	0.00523262
ZBTB20	213156_at	zinc finger and BTB domain containing 20	-0.713156	0.00523262
ATP8B1	226302_at	ATPase phospholipid transporting 8B1	-0.714286	0.00514336
SH3BP5	201811_x_at	SH3 domain binding protein 5	-0.714286	0.00514336
VPS13B	213243_at	vacuolar protein sorting 13 homolog B	-0.714286	0.00514336
WDR11	218090_s_at	WD repeat domain 11	-0.714286	0.00514336
KRIT1	216713_at	KRIT1, ankyrin repeat containing	-0.715415	0.00503679
LRRFIP1	201861_s_at	LRR binding FLII interacting protein 1	-0.715415	0.00503679
ZNF529	231940_at	zinc finger protein 529	-0.715415	0.00503679
JADE1	225820_at	jade family PHD finger 1	-0.716544	0.00491331
GLOD4	209092_s_at	glyoxalase domain containing 4	-0.717674	0.00478312
PKD2	203688_at	polycystin 2, transient receptor potential cation channel	-0.717674	0.00478312
EIF2S3	224936_at	eukaryotic translation initiation factor 2 subunit gamma	-0.718803	0.00467442
IL10RB	209575_at	interleukin 10 receptor subunit beta	-0.718803	0.00467442
TTC3P1	210645_s_at	tetratricopeptide repeat domain 3 pseudogene 1	-0.718803	0.00467442
ERGIC2	218135_at	ERGIC and golgi 2	-0.719932	0.00455892
PCGF2	214239_x_at	polycomb group ring finger 2	-0.719932	0.00455892
ARMCX3	217858_s_at	armadillo repeat containing, X-linked 3	-0.721062	0.00442802
FAM188A	218297_at	family with sequence similarity 188 member A	-0.722191	0.00430032
GMCL1	218458_at	germ cell-less, spermatogenesis associated 1	-0.72332	0.00418432
RAB31	217764_s_at	RAB31, member RAS oncogene family	-0.72332	0.00418432
SON	226465_s_at	SON DNA binding protein	-0.724449	0.00409642
CELF2	242268_at	CUGBP, Elav-like family member 2	-0.725579	0.00398531
NEMF	1569594_a_at	nuclear export mediator factor	-0.725579	0.00398531
NR3C1	211671_s_at	nuclear receptor subfamily 3 group C member 1	-0.726708	0.00389328
ABI3BP	223395_at	ABI family member 3 binding protein	-0.727837	0.00378704
SCAF4	222310_at	SR-related CTD associated factor 4	-0.727837	0.00378704
ZNF706	227132_at	zinc finger protein 706	-0.728967	0.00369931
GLS	221510_s_at	glutaminase	-0.730096	0.00359777
KLF7	204334_at	Kruppel like factor 7	-0.731225	0.00348329
SEPT6	212414_s_at	septin 6	-0.734613	0.0032082
CTSK	202450_s_at	cathepsin K	-0.734613	0.0032082
PXDN	212012_at	peroxidasin	-0.734613	0.0032082
MIB1	224722_at	mindbomb E3 ubiquitin protein ligase 1	-0.735743	0.00313281
DNAJC9	213088_s_at	DnaJ heat shock protein family	-0.736515	0.0031103
MXRA5	209596_at	matrix remodeling associated 5	-0.736872	0.00308069
PLAGL1	207943_x_at	PLAG1 like zinc finger 1	-0.736872	0.00308069
HMGXB4	212597_s_at	HMG-box containing 4	-0.738001	0.00299439
YLPM1	212787_at	YLP motif containing 1	-0.738001	0.00299439
CLCC1	207855_s_at	chloride channel CLIC like 1	-0.73913	0.00291023
LCOR	228454_at	ligand dependent nuclear receptor corepressor	-0.73913	0.00291023
COPG1	217749_at	coatomer protein complex subunit gamma 1	-0.74026	0.00283498
DOCK4	1558691_a_at	dedicator of cytokinesis 4	-0.74026	0.00283498
TNKS2	218228_s_at	tankyrase 2	-0.74026	0.00283498
ZNF252P	233399_x_at	zinc finger protein 252, pseudogene	-0.74026	0.00283498
REL	206036_s_at	REL proto-oncogene, NF-kB subunit	-0.746682	0.00243159
VPS54	222627_at	VPS54, GARP complex subunit	-0.748165	0.00232656
CDC42EP5	227850_x_at	CDC42 effector protein 5	-0.749294	0.00225936
SH3YL1	204019_s_at	SH3 and SYLF domain containing 1	-0.749294	0.00225936
UBLCP1	243916_x_at	ubiquitin like domain containing CTD phosphatase 1	-0.750423	0.00219389
DENND6A	226965_at	DENN domain containing 6A	-0.751553	0.00213011
DIO2	203700_s_at	deiodinase, iodothyronine type II	-0.752682	0.00207364
BMPR2	231873_at	bone morphogenetic protein receptor type 2	-0.753811	0.0020186
ARRDC3	224797_at	arrestin domain containing 3	-0.754941	0.00194861
PAPD4	225761_at	poly	-0.757199	0.00183024
mplkip	225419_at	M-phase specific PLK1 interacting protein	-0.759458	0.00170346
SMURF2	232020_at	SMAD specific E3 ubiquitin protein ligase 2	-0.759458	0.00170346
COL12A1	225664_at	collagen type XII alpha 1 chain	-0.760587	0.00164769
LRP11	225060_at	LDL receptor related protein 11	-0.760587	0.00164769
PRRC2C	214055_x_at	proline rich coiled-coil 2C	-0.760587	0.00164769
ANXA4	201302_at	annexin A4	-0.761717	0.00160285
SPRED2	212458_at	sprouty related EVH1 domain containing 2	-0.762846	0.00154998
SEPT11	201307_at	septin 11	-0.765104	0.00144876
ACTN4	200601_at	actinin alpha 4	-0.767363	0.00134919
PRPS2	203401_at	phosphoribosyl pyrophosphate synthetase 2	-0.767363	0.00134919
MLXIP	202519_at	MLX interacting protein	-0.769622	0.00126341
NCKAP1L	238668_at	NCK associated protein 1 like	-0.770404	0.00124891
RBM26	218422_s_at	RNA binding motif protein 26	-0.770751	0.00123603
ANO1	218804_at	anoctamin 1	-0.77188	0.00119781
DIP2B	224872_at	disco interacting protein 2 homolog B	-0.77301	0.00115688
KLHL5	232297_at	kelch like family member 5	-0.777527	0.000988323
YWHAB	208743_s_at	tyrosine 3-monooxygenase/tryptophan 5-monooxygenase activation protein beta	-0.778656	0.000960137
SMAD1	227798_at	SMAD family member 1	-0.779785	0.000932779
ITPRIPL2	227954_at	inositol 1,4,5-trisphosphate receptor interacting protein like 2	-0.780915	0.000903052
PPHLN1	225073_at	periphilin 1	-0.786561	0.000753053
COL8A1	226237_at	collagen type VIII alpha 1 chain	-0.787691	0.000731319
MEX3D	91816_f_at	mex-3 RNA binding family member D	-0.794466	0.00058477
CMTM3	224733_at	CKLF like MARVEL transmembrane domain containing 3	-0.795596	0.000567719
GNAI2	201040_at	G protein subunit alpha i2	-0.797854	0.000521798
NOX4	219773_at	NADPH oxidase 4	-0.798984	0.000504342
KIF3B	203943_at	kinesin family member 3B	-0.800113	0.000489586
PRPF39	220553_s_at	pre-mRNA processing factor 39	-0.806889	0.000377183
ATP11B	212536_at	ATPase phospholipid transporting 11B	-0.808018	0.000362501
FIBIN	226769_at	fin bud initiation factor homolog	-0.813665	0.000290719
BGN	213905_x_at	biglycan	-0.819311	0.000231685
MITD1	226329_s_at	microtubule interacting and trafficking domain containing 1	-0.828346	0.000152299
WIPF1	202664_at	WAS/WASL interacting protein family member 1	-0.829475	0.000144875
MAN2A1	205105_at	mannosidase alpha class 2A member 1	-0.843027	7.46423e-05
